# Supplementary material for: Characterization and Involvement of Exosomes Originating from Chikungunya Virus-Infected Epithelial Cells in the Transmission of Infectious Viral Elements
Source: Int J Mol Sci. 2022 Oct 11;23(20):12117. doi: 10.3390/ijms232012117 (PMC9603488; doi:10.3390/ijms232012117)
Supplement: Supplementary file 1 [file ijms-23-12117-s001.zip]

Archive with 2 entries (2 files):
- 4. Supplementary Figures.pdf
- 5. Supplementary Table.pdf
